# Supplementary material for: 2000–2025: A Quarter of a Century of Studies on Pet Ownership in the Amazon—Epidemiological Implications for Public Health
Source: Pathogens. 2026 Jan 10;15(1):77. doi: 10.3390/pathogens15010077 (PMC12845363; doi:10.3390/pathogens15010077)
Supplement: Supplementary file 1 [file pathogens-15-00077-s001.zip]

Archive with 1 entries (1 files):
- pathogens-4046805-supplementary.pdf
